# Supplementary material for: Acceleration of Protein Degradation by 20S Proteasome-Binding Peptides Generated by In Vitro Artificial Evolution
Source: Int J Mol Sci. 2023 Dec 14;24(24):17486. doi: 10.3390/ijms242417486 (PMC10743564; doi:10.3390/ijms242417486)
Supplement: Supplementary file 1 [file ijms-24-17486-s001.zip]

Archive with 1 entries (1 files):
- ijms-2712888-supplementary.pdf
